# Supplementary material for: Applying negative ions and an electric field to countermeasure droplets/aerosol transmission without hindering communication
Source: Sci Rep. 2023 Aug 26;13:13965. doi: 10.1038/s41598-023-40303-5 (PMC10460439; doi:10.1038/s41598-023-40303-5)
Supplement: Supplementary file 2 — Supplementary Information 2. [file 41598_2023_40303_MOESM2_ESM.zip]

Archive with 4 entries (4 files):
- ôèìeùpô«ëμ/VideoS2a.mp4
- ôèìeùpô«ëμ/VideoS1.mp4
- ôèìeùpô«ëμ/VideoS2b.mp4
- ôèìeùpô«ëμ/desktop.ini
